# Supplementary material for: Risk factors for pituitary apoplexy: a meta-analysis and development of a clinical prediction nomogram
Source: Front Neurol. 2026 Mar 10;17:1772791. doi: 10.3389/fneur.2026.1772791 (PMC13008675; doi:10.3389/fneur.2026.1772791)
Supplement: Supplementary file 2 [file Table_2.XLSX]

## Sheet: Sheet1
PA type	Gender	Age	Hypertension	Diabetes	Smoke	Drink_wine	History of orthopedic or cardiac surgery	CVD	Anticoagulation	Dopamine_agonist	Hemoglobin	Platelet	Knosp_grade	Size	Type	APTT	PT	Fibrinogen	IGF1	GH	Cortisol_8am	Cortisol_16am	Cortisol_0pm	ACTH	LH	FSH	PRL	TSH	Thyroid_hormones
0	0	35	0	0	0	0	0	0	0	0	0	0	0	0	1	0	0	0	0	0	0	0	0	0	0	0	0	0	0
0	1	46	0	1	0	0	0	0	0	0	0	0	1	1	0	0	0	0	1	1	0	0	0	0	0	0	0	0	0
1	0	26	0	0	0	0	0	0	0	0	0	0	1	1	1	0	0	0	0	0	0	0	0	0	0	0	2	0	0
1	1	39	0	0	0	0	0	0	1	0	0	0	1	1	0	0	0	0	0	0	0	1	0	0	0	1	0	0	0
0	1	67	1	0	1	1	0	0	0	0	0	0	0	1	0	0	0	0	0	0	1	0	0	0	0	0	2	0	0
0	1	57	0	0	0	0	0	0	0	0	0	0	1	1	0	0	0	0	0	0	1	1	0	0	0	0	0	0	0
1	1	52	0	0	0	0	0	0	0	0	0	0	1	1	0	0	0	0	0	0	0	0	0	0	1	0	1	0	0
1	1	54	1	0	1	0	0	0	0	0	0	0	0	1	0	0	0	0	0	0	1	1	0	0	0	1	0	0	0
0	1	42	0	0	1	0	0	0	0	0	0	0	0	1	0	1	0	0	0	0	0	0	0	0	1	0	2	0	0
1	1	59	0	0	0	0	0	0	0	0	0	0	1	1	0	0	0	0	0	0	0	0	0	0	1	0	2	0	0
0	1	75	1	0	0	0	0	0	0	0	0	1	0	0	0	0	0	0	0	0	0	2	0	0	1	0	0	0	0
1	0	79	1	0	0	0	0	0	0	0	0	0	0	1	0	0	0	0	0	0	1	1	0	0	1	0	2	1	0
1	1	68	1	0	0	0	0	0	1	0	0	0	0	1	0	0	0	0	2	2	0	0	0	2	0	0	0	0	0
1	1	48	0	0	1	1	0	0	0	0	1	0	1	1	0	0	0	0	0	0	0	1	0	2	1	0	0	0	0
1	1	75	1	0	1	0	1	1	1	0	1	0	1	1	0	1	1	0	0	0	2	1	0	0	0	0	0	0	1
1	1	65	0	0	0	0	0	0	1	0	0	0	1	1	0	0	0	0	0	0	0	0	0	0	1	1	0	0	1
1	0	59	0	0	0	0	0	0	0	0	0	0	1	1	1	0	0	0	1	1	2	2	0	0	0	1	1	0	0
0	1	63	0	0	1	1	0	0	0	0	1	0	0	1	1	0	0	0	0	0	0	0	0	0	1	0	0	0	0
0	1	65	0	0	0	0	0	0	0	0	0	0	0	1	0	0	0	0	1	1	0	2	0	0	1	0	0	0	0
1	1	75	1	0	1	1	0	1	1	0	1	0	1	1	0	1	0	0	0	0	0	0	0	0	0	0	0	0	1
1	1	48	0	0	1	0	0	0	0	0	1	0	1	1	0	0	0	0	0	0	0	0	0	2	1	0	2	0	0
1	0	70	1	1	0	0	0	0	1	0	0	0	1	1	1	0	0	0	0	0	1	1	0	0	1	0	0	0	0
1	1	75	0	0	1	0	1	1	1	0	1	0	1	1	0	1	0	0	0	0	0	1	0	0	0	0	0	0	1
1	0	70	1	1	0	0	0	0	1	0	0	0	1	1	1	0	0	0	0	0	0	0	0	0	1	0	0	0	0
1	1	71	0	0	0	0	0	0	0	0	1	0	1	1	0	1	1	1	0	0	0	1	0	0	1	0	0	0	0
1	0	52	1	0	0	0	0	0	0	0	0	0	0	1	1	0	0	0	0	0	0	0	0	0	0	0	1	0	0
1	1	79	1	0	0	0	0	0	1	0	0	0	0	1	0	0	0	1	0	0	0	0	0	0	1	0	2	1	0
1	1	45	1	0	1	0	0	0	0	0	0	0	0	1	0	0	0	0	0	0	2	2	0	1	1	0	0	0	0
1	0	73	1	0	0	0	0	0	0	0	0	0	0	1	1	0	0	0	1	0	1	1	0	1	0	0	2	2	0
0	1	36	0	0	0	0	0	0	0	0	0	0	0	1	0	0	0	0	0	0	1	0	0	0	0	0	0	0	0
0	1	75	1	0	0	0	0	0	1	0	0	0	0	0	0	0	0	0	0	0	0	1	1	0	1	0	0	0	0
1	0	71	1	1	0	0	0	0	0	0	0	1	1	1	0	0	0	0	0	1	0	0	0	0	0	0	0	0	0
1	1	49	0	0	0	0	0	0	0	0	0	0	1	1	0	0	0	0	0	0	0	1	0	0	0	1	0	0	1
1	0	32	0	0	0	0	0	0	0	0	0	0	1	1	0	0	0	0	0	0	1	1	0	0	0	0	0	0	0
0	0	23	0	0	0	0	0	0	0	0	0	0	0	1	0	0	0	0	0	0	1	0	0	0	0	2	0	0	0
1	1	63	1	0	1	1	0	0	1	0	0	0	0	1	0	0	0	0	0	0	0	0	0	0	0	0	0	0	0
1	1	50	1	0	0	0	0	0	0	0	0	0	0	1	0	0	0	0	1	1	1	0	0	2	1	0	0	0	0
1	1	69	1	1	0	0	0	0	1	0	0	0	0	1	0	0	0	1	0	0	0	1	0	0	1	0	0	0	0
1	1	80	0	0	0	0	0	0	1	0	1	0	1	1	0	0	0	0	0	0	0	2	0	0	1	2	2	0	1
1	0	70	1	0	0	0	0	0	1	0	0	0	0	1	0	0	0	0	0	0	1	1	0	2	0	0	0	0	0
1	1	38	0	0	1	0	0	0	0	1	0	0	0	1	1	0	0	1	0	0	0	0	0	0	1	0	0	0	0
1	1	43	0	0	0	0	0	0	0	0	0	0	0	1	0	0	0	1	0	0	1	1	0	0	1	0	2	0	0
1	1	55	0	0	1	0	0	0	0	0	0	0	0	1	0	0	0	1	0	0	0	0	0	0	1	0	0	0	0
0	1	35	0	0	0	0	0	0	0	0	0	0	0	0	0	0	0	0	0	0	1	1	0	0	0	0	0	0	0
1	0	43	1	0	0	0	0	0	0	0	0	0	0	1	0	0	0	0	1	1	2	1	0	1	0	0	1	1	0
1	1	50	0	0	1	1	0	0	0	1	0	0	1	1	0	1	0	0	2	2	0	0	0	1	1	0	1	0	0
1	1	52	0	0	1	0	0	0	0	0	0	0	0	1	0	0	0	0	0	0	2	2	0	0	1	0	2	0	0
0	1	65	1	0	0	0	0	0	0	0	0	0	0	0	0	0	0	0	0	0	0	0	0	0	1	0	2	1	0
0	0	69	1	0	0	0	0	0	0	0	0	0	1	1	0	0	1	0	0	0	0	0	0	0	0	0	0	0	0
1	0	49	0	0	0	0	0	0	0	0	0	0	1	1	0	0	0	0	0	0	1	0	0	0	0	0	0	0	0
1	0	46	0	0	0	0	0	0	1	0	0	0	1	1	0	0	0	0	1	1	0	2	0	1	0	0	0	0	0
1	1	71	0	0	1	1	0	0	1	0	1	0	1	1	0	1	1	0	0	0	0	0	0	0	1	0	0	0	0
1	1	52	1	0	0	0	0	0	1	0	0	0	0	1	1	0	0	0	0	0	1	1	0	0	0	0	0	0	0
1	1	79	1	0	0	0	0	0	0	0	0	0	0	1	0	0	0	1	0	0	0	1	0	0	1	0	2	1	0
1	1	48	0	0	1	0	0	0	0	0	1	0	1	1	0	0	0	1	0	0	0	0	0	2	1	0	2	0	0
0	0	48	0	0	0	0	0	0	0	0	0	0	1	1	1	0	0	0	1	0	0	1	0	1	0	0	1	0	0
1	0	45	0	1	0	0	0	0	0	0	0	0	1	1	0	0	0	0	0	0	1	0	0	0	1	0	0	0	0
1	0	59	0	0	0	0	0	0	0	0	0	0	0	1	1	0	0	0	0	0	0	0	0	0	0	0	0	1	0
1	1	72	1	0	0	0	1	1	1	0	1	0	0	1	0	0	0	0	1	0	2	2	0	1	0	0	0	0	0
1	0	51	0	0	0	0	0	0	1	0	0	0	0	1	1	0	0	0	0	0	1	1	0	0	0	0	0	0	0
0	0	42	1	0	0	0	0	0	0	0	0	0	0	1	1	0	0	0	0	0	1	0	0	0	0	0	0	1	0
1	1	52	0	0	1	0	0	0	1	0	0	0	0	0	0	0	0	0	0	0	0	1	1	0	1	0	1	0	0
0	1	65	0	0	1	0	0	0	0	0	0	0	0	1	0	0	1	0	0	0	0	0	0	0	0	0	0	0	0
1	1	42	0	0	1	0	0	0	0	0	0	0	1	1	0	0	0	0	0	1	0	2	0	0	1	0	2	1	0
1	1	43	0	0	1	1	0	0	0	0	0	0	1	1	0	0	0	1	2	2	1	1	0	0	2	1	2	0	0
