# Supplementary material for: Risk factors for pituitary apoplexy: a meta-analysis and development of a clinical prediction nomogram
Source: Front Neurol. 2026 Mar 10;17:1772791. doi: 10.3389/fneur.2026.1772791 (PMC13008675; doi:10.3389/fneur.2026.1772791)
Supplement: Supplementary file 4 [file Table_4.XLSX]

## Sheet: Sheet1
PA	Gender	Age	Hypertension	Diabetes	Smoke	Drink_wine	History of orthopedic or cardiac surgery	CVD	Anticoagulation	Dopamine_agonist	Hemoglobin	Platelet	Knosp_grade	Size	Type	APTT	PT	Fibrinogen	IGF1	GH	Cortisol_8am	Cortisol_16pm	Cortisol_0am	ACTH	LH	FSH	PRL	TSH	Thyroid_hormones	split_value
1	0	35	0	0	0	0	0	0	0	0	0	0	0	0	1	0	0	0	0	0	0	0	0	0	0	0	0	0	0	test
1	0	26	0	0	0	0	0	0	0	0	0	0	1	1	1	0	0	0	0	0	0	0	0	0	0	0	2	0	0	test
1	1	67	1	0	1	1	0	0	0	0	0	0	0	1	0	0	0	0	0	0	1	0	0	0	0	0	2	0	0	test
1	1	52	0	0	0	0	0	0	0	0	0	0	1	1	0	0	0	0	0	0	0	0	0	0	1	0	1	0	0	test
1	0	79	1	0	0	0	0	0	0	0	0	0	0	1	0	0	0	0	0	0	1	1	0	0	1	0	2	1	0	test
1	1	68	1	0	0	0	0	0	1	0	0	0	0	1	0	0	0	0	2	2	0	0	0	2	0	0	0	0	0	test
1	1	75	1	0	1	0	1	1	1	0	1	0	1	1	0	1	1	0	0	0	2	1	0	0	0	0	0	0	1	test
1	1	63	0	0	1	1	0	0	0	0	1	0	0	1	1	0	0	0	0	0	0	0	0	0	1	0	0	0	0	test
1	0	70	1	1	0	0	0	0	1	0	0	0	1	1	1	0	0	0	0	0	0	0	0	0	1	0	0	0	0	test
1	1	79	1	0	0	0	0	0	1	0	0	0	0	1	0	0	0	1	0	0	0	0	0	0	1	0	2	1	0	test
1	1	75	1	0	0	0	0	0	1	0	0	0	0	0	0	0	0	0	0	0	0	1	1	0	1	0	0	0	0	test
1	0	71	1	1	0	0	0	0	0	0	0	1	1	1	0	0	0	0	0	1	0	0	0	0	0	0	0	0	0	test
1	1	49	0	0	0	0	0	0	0	0	0	0	1	1	0	0	0	0	0	0	0	1	0	0	0	1	0	0	1	test
1	0	32	0	0	0	0	0	0	0	0	0	0	1	1	0	0	0	0	0	0	1	1	0	0	0	0	0	0	0	test
1	1	50	1	0	0	0	0	0	0	0	0	0	0	1	0	0	0	0	1	1	1	0	0	2	1	0	0	0	0	test
1	1	80	0	0	0	0	0	0	1	0	1	0	1	1	0	0	0	0	0	0	0	2	0	0	1	2	2	0	1	test
1	1	35	0	0	0	0	0	0	0	0	0	0	0	0	0	0	0	0	0	0	1	1	0	0	0	0	0	0	0	test
1	0	43	1	0	0	0	0	0	0	0	0	0	0	1	0	0	0	0	1	1	2	1	0	1	0	0	1	1	0	test
1	0	49	0	0	0	0	0	0	0	0	0	0	1	1	0	0	0	0	0	0	1	0	0	0	0	0	0	0	0	test
1	1	71	0	0	1	1	0	0	1	0	1	0	1	1	0	1	1	0	0	0	0	0	0	0	1	0	0	0	0	test
1	1	52	1	0	0	0	0	0	1	0	0	0	0	1	1	0	0	0	0	0	1	1	0	0	0	0	0	0	0	test
1	1	79	1	0	0	0	0	0	0	0	0	0	0	1	0	0	0	1	0	0	0	1	0	0	1	0	2	1	0	test
1	1	48	0	0	1	0	0	0	0	0	1	0	1	1	0	0	0	1	0	0	0	0	0	2	1	0	2	0	0	test
1	0	48	0	0	0	0	0	0	0	0	0	0	1	1	1	0	0	0	1	0	0	1	0	1	0	0	1	0	0	test
1	1	72	1	0	0	0	1	1	1	0	1	0	0	1	0	0	0	0	1	0	2	2	0	1	0	0	0	0	0	test
1	1	42	0	0	1	0	0	0	0	0	0	0	1	1	0	0	0	0	0	1	0	2	0	0	1	0	2	1	0	test
1	1	43	0	0	1	1	0	0	0	0	0	0	1	1	0	0	0	1	2	2	1	1	0	0	2	1	2	0	0	test
0	1	61	0	0	0	0	0	0	0	0	1	0	0	1	1	0	0	0	0	0	2	0	0	0	1	1	1	0	0	test
0	1	82	0	0	0	0	0	0	0	0	0	0	1	1	1	0	0	0	0	0	0	0	0	0	0	0	0	0	0	test
0	0	35	0	0	0	0	0	0	0	0	0	0	0	0	0	0	0	0	0	1	2	2	0	0	0	0	0	0	0	test
0	1	52	1	0	0	0	0	0	0	0	0	0	0	1	0	0	0	0	0	0	0	0	0	0	1	0	1	0	0	test
0	1	59	0	0	0	0	0	0	0	0	1	1	1	1	1	0	1	0	0	0	0	0	0	0	1	1	1	0	0	test
0	1	60	0	0	1	0	0	0	0	0	0	0	0	1	1	0	0	0	0	0	0	0	0	0	1	0	0	0	0	test
0	0	34	0	0	0	0	0	0	0	0	0	0	1	1	0	0	0	0	0	0	0	0	0	0	0	0	1	0	0	test
0	0	70	1	0	0	0	0	0	0	0	0	0	1	1	1	0	0	0	1	1	0	0	0	0	0	0	1	0	0	test
0	1	59	1	0	0	1	0	0	0	0	0	0	1	1	1	0	0	0	0	0	1	1	0	0	1	1	0	0	0	test
0	0	59	0	0	0	0	0	0	0	0	0	0	1	1	1	0	0	0	0	0	1	1	0	0	0	0	1	0	0	test
0	0	60	0	1	0	0	0	0	0	0	0	0	1	1	0	0	0	0	0	0	0	0	0	0	1	0	0	0	0	test
0	1	64	0	0	1	0	0	0	0	0	0	0	0	0	1	0	0	0	2	2	0	0	0	0	2	0	0	2	2	test
0	1	58	0	0	1	1	0	0	0	0	0	0	0	1	1	0	0	0	0	0	0	0	0	0	0	1	1	0	0	test
0	0	64	1	0	0	0	0	0	0	0	0	0	0	1	0	0	0	0	0	0	1	1	0	0	0	0	0	0	0	test
0	0	41	0	0	0	0	0	0	0	0	0	0	1	1	1	0	0	0	0	0	0	0	0	0	1	0	1	0	0	test
0	0	56	0	0	0	0	0	0	0	0	0	0	0	0	0	0	0	0	0	0	0	0	0	0	0	0	0	1	0	test
0	1	61	0	0	0	0	0	0	0	0	1	0	0	1	1	0	0	0	0	0	0	2	0	0	1	1	1	0	0	test
0	0	62	0	0	0	0	0	0	0	0	0	0	0	0	1	0	0	0	2	2	1	1	0	0	0	0	0	0	0	test
0	0	34	0	0	0	0	0	0	0	0	0	0	1	1	0	0	0	0	0	0	1	1	0	0	0	0	1	0	0	test
0	0	58	0	0	0	0	0	0	0	0	0	0	0	1	1	0	0	0	1	1	2	2	0	0	1	0	1	0	0	test
0	1	57	1	0	1	0	0	0	0	0	0	0	1	1	0	0	0	0	0	0	0	0	0	0	2	0	1	0	0	test
0	0	60	0	1	0	0	0	0	0	0	0	0	1	1	0	0	0	0	0	0	0	0	0	0	1	0	0	0	0	test
0	0	43	0	0	0	0	0	0	0	0	0	0	0	1	0	0	0	0	0	0	0	0	0	0	1	0	0	0	0	test
0	1	58	0	0	1	1	0	0	0	0	0	0	0	1	1	0	0	0	0	0	1	0	0	0	0	1	1	0	0	test
0	0	66	1	0	0	0	0	0	0	0	0	0	1	1	1	0	0	0	0	0	0	0	0	0	1	0	0	0	1	test
0	0	55	0	0	0	0	0	0	0	0	0	0	0	0	0	0	0	0	0	0	0	2	0	0	0	0	0	0	1	test
0	1	41	0	0	1	1	1	0	0	0	0	0	0	1	1	0	0	0	0	0	1	1	0	0	1	0	0	0	0	test
0	1	57	1	0	1	0	0	0	0	0	0	0	1	1	0	0	0	0	0	0	0	0	0	0	2	1	1	0	0	test
0	1	76	0	0	1	0	0	0	1	0	1	0	1	1	1	0	0	0	0	0	0	0	0	0	1	0	1	2	0	test
0	0	46	0	0	0	0	0	0	0	0	0	0	1	1	1	0	0	0	0	0	0	0	0	0	0	0	1	0	0	test
0	1	65	0	0	0	0	0	0	0	0	1	0	1	1	0	0	0	0	0	0	0	2	0	0	1	0	1	0	0	test
0	0	43	0	0	0	0	0	0	1	0	0	0	0	1	0	0	0	0	0	0	0	0	0	0	1	0	0	0	0	test
0	0	73	0	0	0	0	0	0	0	0	1	0	0	1	1	0	0	0	1	1	0	0	0	0	1	0	0	0	0	test
0	0	35	0	0	0	0	0	0	1	0	0	0	0	0	0	0	0	0	1	1	0	0	1	0	0	0	0	0	0	test
0	0	52	1	0	0	0	0	0	0	0	0	0	0	1	0	0	0	0	0	0	1	1	0	0	1	0	1	0	0	test
0	1	52	0	0	0	0	0	0	0	0	0	0	0	0	1	0	0	0	0	0	1	1	0	0	1	0	0	2	0	test
0	1	26	0	0	0	0	0	0	0	0	1	0	1	1	1	0	0	0	0	0	1	1	0	0	1	1	0	0	0	test
0	0	51	1	0	0	0	0	0	0	0	0	0	1	1	1	0	0	0	0	0	0	0	0	0	0	0	0	0	0	test
0	1	82	0	0	0	0	1	0	0	0	0	0	1	1	1	0	0	0	0	0	0	0	0	0	0	0	0	0	0	test
0	1	53	0	1	0	0	0	0	0	1	0	0	0	1	1	0	0	0	0	0	1	1	0	0	1	1	0	0	0	test
0	1	60	0	0	1	0	0	0	0	0	0	0	0	1	1	0	0	0	0	0	1	0	0	0	1	0	0	0	0	test
0	1	46	0	1	1	0	0	0	0	0	0	0	0	0	1	0	0	0	0	0	1	0	0	1	2	0	1	0	0	test
0	1	59	1	0	0	1	0	0	0	0	0	0	1	1	1	0	0	0	0	0	2	0	0	0	1	1	0	0	0	test
0	1	55	1	0	1	0	0	0	0	0	0	0	1	1	1	0	0	1	0	0	0	2	0	0	0	0	2	0	0	test
